# Supplementary material for: Effectiveness of Whole-Body High-Intensity Interval Training on Health-Related Fitness: A Systematic Review and Meta-Analysis
Source: Int J Environ Res Public Health. 2022 Aug 3;19(15):9559. doi: 10.3390/ijerph19159559 (PMC9367756; doi:10.3390/ijerph19159559)
Supplement: Supplementary file 1 [file ijerph-19-09559-s001.zip]

Archive with 2 entries (2 files):
- PRISMA_2020_checklist IJERPH submission.pdf
- Supplementary Figures.pdf
